# Supplementary material for: Gene set variation analysis-based aging and senescence score as a prognostic indicator and therapeutic guide in lung adenocarcinoma
Source: Front Genet. 2023 Jul 4;14:1176292. doi: 10.3389/fgene.2023.1176292 (PMC10353051; doi:10.3389/fgene.2023.1176292)
Supplement: Supplementary file 1 [file Table1.XLS]

## Sheet: bing
Supplementary Table 1：Summary of 667 cellular aging and senescence-related genes.
ACSS2
ATP5MC3
CA4
CALB1
COL1A1
COL3A1
COL4A5
CX3CL1
DIABLO
FABP3
GHITM
NDUFB11
NREP
TFRC
UQCRFS1
UQCRQ
ABL1
AC037482.3
ADA
ADM
ADRA1A
AGER
AKT1
AKT3
ALDH3A1
ALOX12
AMFR
AMH
APAF1
APEX1
APOD
APP
ARG1
ARG2
ARNTL
ASS1
ATG7
ATM
ATP2B1
ATP8A2
ATR
AURKB
B2M
BAK1
BCL2
BCL2A1
BCL2L12
BCL6
BECN1
BGLAP
BMPR1A
BRCA2
C1QA
CACYBP
CALCA
CALR
CARM1
CASP2
CAT
CCL11
CCN2
CD68
CDK6
CDKN1A
CDKN2A
CDKN2B
CGAS
CHEK1
CHEK2
CISD2
CLDN1
CLN8
CNP
CNR1
COL4A2
COMP
COQ7
CREB1
CRYAB
CTC1
CTNNA1
CTSC
CYP1A1
DAG1
DCN
DDC
DKK1
DLD
DNAJA3
DNMBP
DNMT3A
ECRG4
EDN1
EDNRB
EEF1E1
EEF2
EIF2S1
ENDOG
ENO3
EPO
ERCC1
ERCC2
ERO1A
FBXO4
FBXO5
FOS
FOXG1
FOXM1
FOXO4
FZR1
GBA
GCLM
GHRHR
GJB2
GJB6
GLRX2
GNAO1
GNRH1
GRB2
GRM5
GSK3A
GSN
GSS
H2AX
HAMP
HLA-G
HMGA1
HMGA2
HRAS
HTR2A
HTRA2
HYAL2
ICAM1
ID2
IDE
IGFBP1
IGFBP2
IGFBP5
IL10
IL15
ING2
INPP5D
IRAK1
ITGB2
JUN
JUND
KAT6A
KCNE2
KCNMB1
KIR2DL4
KL
KMO
KRAS
KRT14
KRT16
KRT25
KRT33B
KRT83
KRTAP4-3
KRTAP4-5
KRTAP4-8
KRTAP4-9
KYNU
LEP
LIMS1
LITAF
LMNA
LONP1
LOXL2
LRP1
LRRK2
MAGEA2
MAGEA2B
MAP2K1
MAP3K3
MAPK1
MAPK14
MAPK3
MAPKAPK5
MARCHF5
MBD2
MBD3
MIF
MIR10A
MIR146A
MIR17
MIR188
MIR20B
MIR21
MIR217
MIR22
MIR34A
MIR543
MIR590
MME
MMP7
MNT
MORC3
MPO
MSH2
MSH6
MT-ATP6
MT-CO1
MT-ND4
MTOR
NAPEPLD
NEK4
NEK6
NFE2L2
NFKB2
NOX4
NPM1
NPY2R
NPY5R
NQO1
NR5A1
NSMCE2
NTRK1
NUAK1
NUDT1
NUP62
OGG1
OPA1
P2RY1
PAWR
PAX2
PAX5
PCK1
PDCD4
PDGFRB
PDX1
PENK
PICALM
PITX3
PLA2R1
PLK2
PML
PNPT1
POLB
POLG
PPARGC1A
PPP1R9A
PPP1R9B
PPP3CA
PRDM2
PRELP
PRKCD
PRKDC
PRMT6
PRNP
PSEN1
PTEN
PTH1R
RAD54B
RAD54L
RBL1
RELA
RETN
RGN
RNF165
ROMO1
RPN2
RPS6KB1
RSL1D1
SCAP
SEC63
SERPINE1
SERPINF1
SIN3A
SIRT1
SIRT3
SLC12A2
SLC30A10
SLC32A1
SLC6A3
SMC5
SMC6
SOD1
SOD2
SPI1
SREBF1
SRF
SRR
TACR3
TBX2
TBX3
TERC
TERF2
TERT
TFCP2L1
TGFB3
TGFBR2
TH
TIMP1
TIMP2
TNFRSF1B
TP53
TP63
TPRA1
TREX1
TRPC6
TSPO
TWIST1
TYMS
UCP2
UCP3
ULK3
VASH1
VCAM1
WNT1
WNT16
WRN
YBX1
YPEL3
ZKSCAN3
ZMIZ1
ZMPSTE24
ZNF277
ZNF354A
ADIPOR2
ANXA3
ANXA5
C1QB
C1QC
C3
C4A
CLIC4
CLU
CTSS
DCLK1
DERL1
EFCAB14
EFEMP1
FCGR2A
FCGR2B
GBP2
GFAP
GNS
GPNMB
GSTA1
H1-2
HBA1
HCST
IL33
JCHAIN
LAPTM5
LGALS3
LYZ
MGST1
MPEG1
MSN
MT1F
NDRG1
NPC2
PCSK6
PSMD11
PTGES3
RASA3
RNF213
S100A4
S100A6
SERPING1
SGK1
SPP1
TMED10
TXNIP
VAT1
VWF
E2F1
E2F3
NF1
ALDH1A1
BMI1
CCN4
CCNB1
CDC25B
CKS1BP7
E2F4
EGR1
ID1
LAMA1
LDB2
MARCKS
ALDH1A3
AOPEP
CCND1
CD44
CDKN1C
CDKN2D
CITED2
CLTB
COL1A2
CREG1
CXCL14
CYP1B1
EIF2S2
ESM1
F3
FILIP1L
FN1
GUK1
HBS1L
HPS5
HSPA2
HTATIP2
IFI16
IFNG
IGFBP3
IGFBP4
IGFBP6
IGFBP7
IGSF3
ING1
IRF5
IRF7
ISG15
MAP1LC3B
MAP2K3
MDM2
MMP1
NDN
NME2
NRG1
OPTN
PEA15
RAB13
RAB31
RAB5B
RABGGTA
RAC1
RBL2
RGL2
RHOB
RRAS
S100A11
SERPINB2
SMPD1
SMURF2
SPARC
STAT1
TES
TFAP2A
TGFB1I1
THBS1
TNFAIP2
TNFAIP3
TSPYL5
VIM
ACD
AGO1
AGO3
AGO4
ANAPC1
ANAPC10
ANAPC11
ANAPC15
ANAPC16
ANAPC2
ANAPC4
ANAPC5
ANAPC7
ASF1A
CABIN1
CBX2
CBX4
CBX6
CBX8
CCNA1
CCNA2
CCNE1
CCNE2
CDC16
CDC23
CDC26
CDC27
CDK2
CDK4
CDKN1B
CDKN2C
CEBPB
CXCL8
E2F2
EED
EHMT1
EHMT2
EP400
ERF
ETS1
ETS2
EZH2
H1-0
H1-1
H1-3
H1-4
H1-5
H2AB1
H2AC14
H2AC18
H2AC19
H2AC20
H2AC4
H2AC6
H2AC7
H2AC8
H2AJ
H2AZ1
H2AZ2
H2BC1
H2BC10
H2BC11
H2BC12
H2BC13
H2BC14
H2BC15
H2BC17
H2BC21
H2BC3
H2BC4
H2BC5
H2BC6
H2BC7
H2BC8
H2BC9
H2BS1
H2BU1
H3-3A
H3-3B
H3-4
H3C1
H3C10
H3C11
H3C12
H3C13
H3C14
H3C15
H3C2
H3C3
H3C4
H3C6
H3C7
H3C8
H4-16
H4C1
H4C11
H4C12
H4C13
H4C14
H4C15
H4C2
H4C3
H4C4
H4C5
H4C6
H4C8
H4C9
HIRA
IFNB1
IL1A
IL6
KAT5
KDM6B
LMNB1
MAP2K4
MAP2K6
MAP2K7
MAP3K5
MAP4K4
MAPK10
MAPK11
MAPK7
MAPK8
MAPK9
MAPKAPK2
MAPKAPK3
MDM4
MINK1
MIR24-1
MIR24-2
MOV10
MRE11
NBN
NFKB1
PHC1
PHC2
PHC3
POT1
RAD50
RB1
RBBP4
RBBP7
RING1
RNF2
RPS27A
RPS6KA1
RPS6KA2
RPS6KA3
SCMH1
SP1
STAT3
SUZ12
TERF1
TERF2IP
TFDP1
TFDP2
TINF2
TNIK
TNRC6A
TNRC6B
TNRC6C
TXN
UBA52
UBB
UBC
UBE2C
UBE2D1
UBE2E1
UBE2S
UBN1
VENTX
ALDOC
ENO1
G6PD
GAPDH
HK1
LDHA
PGK1
PKM
PRKAA1
AADAT
ACMSD
AFMID
AHR
EIF2AK1
EIF2AK4
FOXO1
HAAO
IDO1
IDO2
IL1R2
KLF5
NOS1
QPRT
TDO2
TLR4
TNF
CCL27
ELAVL1
GOT1
GOT2
IL1B
MDH1
MDH2
NAMPT
NMNAT2
PARP1
SCO2
SIRT2
SIRT5
SLC2A1
SLC2A4
BRAF
FH
ME1
ME2
PDHA1
PDK1
PDP2
